# Supplementary material for: Enhanced preoperative prediction for microvascular invasion in hepatocellular carcinoma through an optimized MR Radiomics combination strategy and machine learning predictor
Source: Front Med (Lausanne). 2026 Feb 11;13:1764733. doi: 10.3389/fmed.2026.1764733 (PMC12932187; doi:10.3389/fmed.2026.1764733)
Supplement: Supplementary file 1 [file Data_Sheet_1.csv]

subject	label	diagnostics_Image-original_Mean	diagnostics_Image-original_Maximum	diagnostics_Mask-original_VoxelNum	diagnostics_Mask-original_VolumeNum	original_shape_Elongation	original_shape_Flatness	original_shape_LeastAxisLength	original_shape_MajorAxisLength	original_shape_Maximum2DDiameterColumn	original_shape_Maximum2DDiameterRow	original_shape_Maximum2DDiameterSlice	original_shape_Maximum3DDiameter	original_shape_MeshVolume	original_shape_MinorAxisLength	original_shape_Sphericity	original_shape_SurfaceArea	original_shape_SurfaceVolumeRatio	original_shape_VoxelVolume	original_firstorder_10Percentile	original_firstorder_90Percentile	original_firstorder_Energy	original_firstorder_Entropy	original_firstorder_InterquartileRange	original_firstorder_Kurtosis	original_firstorder_Maximum	original_firstorder_MeanAbsoluteDeviation	original_firstorder_Mean	original_firstorder_Median	original_firstorder_Minimum	original_firstorder_Range	original_firstorder_RobustMeanAbsoluteDeviation	original_firstorder_RootMeanSquared	original_firstorder_Skewness	original_firstorder_TotalEnergy	original_firstorder_Uniformity	original_firstorder_Variance	original_glcm_Autocorrelation	original_glcm_ClusterProminence	original_glcm_ClusterShade	original_glcm_ClusterTendency	original_glcm_Contrast	original_glcm_Correlation	original_glcm_DifferenceAverage	original_glcm_DifferenceEntropy	original_glcm_DifferenceVariance	original_glcm_Id	original_glcm_Idm	original_glcm_Idmn
8804376	0	205.6209753	3232	5214	1	0.617523868	0.591994915	11.44435992	19.33185512	20.67075193	20.67075193	14.17391947	21.24358691	1779.240951	11.93788196	0.752476416	943.6575276	0.530370846	1788.401909	843	1180.7	5338371523	4.471953528	173	3.818387644	1362	107.1212927	1002.357307	1004	394	968	72.46267956	1011.856403	-0.442642156	1831061339	0.053993343	19133.20854	706.3318432	41996.02771	-401.3173295	109.1726008	5.823670059	0.898056981	1.770131103	2.421306733	2.558662021	0.494136471	0.431782617	0.996417176
9174050	0	144.4894771	3101	6947	1	0.93034226	0.729735122	20.177653	27.65065347	31.58132419	32.04021947	29.5578303	33.78098168	9523.107439	25.72457145	0.756888627	2870.590661	0.301434241	9567.061478	638	1219	6033099984	5.183984107	310	3.116281737	1739	183.7620177	902.9632935	875	266	1473	128.3020532	931.9049357	0.5844812	8308484015	0.032343863	53104.09985	834.2839317	281628.546	2870.611402	308.0303753	30.74764066	0.818383882	4.041717181	3.493747829	13.37637816	0.341449661	0.256611284	0.991773405
9435153	0	254.1853341	2873	2787	1	0.897752042	0.796120943	15.69600709	19.71560632	23.43458217	22.94764358	21.67681522	24.76044228	3807.309299	17.69972583	0.814462785	1447.743595	0.380253739	3838.123078	818	1288.4	3082539140	4.853646202	236	2.829229035	1516	143.1419033	1036.251166	1020	418	1098	99.63395583	1051.685329	0.245885839	4245125444	0.040174865	32225.55155	765.1321406	85288.13684	508.5353002	176.5858656	23.00969538	0.770405803	3.655114308	3.302758559	8.801096302	0.34416163	0.256657331	0.989073228
12122239	0	251.3092462	4459	12290	1	0.821701348	0.585483386	22.40520512	38.26787518	43.02625498	41.68156411	37.79425227	44.80545304	18699.53223	31.44476464	0.753844227	4519.49253	0.241690138	18755.4884	762	1381	14674698622	5.289569598	314	2.924244756	1877	189.3923655	1066.489341	1070	279	1598	131.7346097	1092.719401	0.003830435	22394722517	0.02990524	56636.17503	1158.972972	284432.2587	368.0678895	311.8753839	31.02517169	0.818423868	4.245999869	3.539955796	12.21427304	0.316216634	0.226276141	0.992853737
12191911	0	164.7725823	3069	2127	1	0.791942735	0.678217258	15.19020346	22.39725293	24.7508819	26.3690312	21.5536417	28.01236464	3889.802033	17.73734175	0.770944513	1551.47936	0.39885818	3927.346009	542.6	1145	1657648172	5.216711413	349	2.527155788	1540	193.5049328	851.3671838	844	322	1218	142.3851917	882.8002238	0.133195848	3060723052	0.030393254	54510.15338	645.8434511	239140.2646	-35.98441098	294.8797526	42.54407374	0.745156984	5.218828476	3.607654682	12.33089341	0.273574579	0.182875867	0.983732896
12870854	0	204.6879882	3244	9147	1	0.790910569	0.697513507	22.48656471	32.23817814	36.33637636	35.52176454	28.86957722	36.94525649	12552.57581	25.4975158	0.778160308	3356.631131	0.267405765	12596.81684	1072	1924	23560203202	5.555103778	503.5	2.415012469	2286	273.0861272	1571.721439	1656	613	1673	204.770457	1604.908127	-0.608390438	32446000272	0.024907476	105421.8166	1814.009693	738307.1336	-8466.650225	520.5098983	60.39359658	0.783506707	5.745902013	3.879759369	23.58782318	0.293644046	0.212923683	0.98749634
13018353	0	220.5326592	3694	309756	1	0.952289112	0.721842803	71.1496666	98.56670491	110.9289349	120.1580252	110.0773801	121.2881408	472533.7016	93.86399987	0.731840043	40088.80845	0.084837988	472710.0265	423	990	1.55E+11	5.079157118	280	5.182763946	2121	180.6468573	666.8540722	612	91	2030	119.5567217	707.3459589	1.28539835	2.37E+11	0.036684528	55643.95187	654.3942978	576161.4278	7830.791658	332.1211348	16.02724601	0.907775732	2.713911374	3.015624715	8.340216642	0.429332799	0.356778323	0.997658785
13091291	0	152.2639286	3587	112011	1	0.807406637	0.732696199	53.36924395	72.83952611	81.75049447	77.49497656	76.24457168	96.43972963	154100.8184	58.8111168	0.684264909	20314.04854	0.131823106	154256.2645	539	1456	1.17E+11	5.840247741	495	3.509657982	2529	291.9888452	953.2041407	894	58	2471	203.9786802	1021.134308	0.729267794	1.61E+11	0.020684343	134117.1416	1546.127037	2499158.781	18435.71115	851.1371352	29.74541166	0.932735556	4.012682326	3.495704331	12.87394263	0.336505738	0.24954154	0.997067596
14368157	0	264.6085191	3565	14954	2	0.2394659	0.218279615	15.55239204	71.24986023	45.80589404	20.34821825	23.11060323	54.17656228	5109.599281	17.0619119	0.620712757	2311.273544	0.452339492	5129.221738	670	1183	12714583959	4.968478615	257	3.085341725	1636	156.6594633	900.6516651	873	441	1195	107.601003	922.0880396	0.52626143	4361102075	0.038039708	39072.93089	418.7317876	174819.8167	1994.263177	234.6054478	10.1080095	0.917271195	2.230808595	2.740834799	4.847160561	0.464126482	0.397880336	0.995879579
14542964	0	238.7409339	3613	48156	1	0.865295689	0.597399377	35.29569129	59.08223656	73.22549425	58.80296855	68.54007192	73.67921805	66213.59076	51.12360461	0.590058711	13413.85659	0.202584642	66318.13956	512	988	28232815980	4.907241244	262	2.809032944	1490	149.0999497	743.3587092	733	214	1276	107.5202368	765.688097	0.270449408	38880883594	0.037898899	33696.09136	560.7146612	112321.8603	639.4026831	198.8485822	15.31467155	0.856839309	2.922864082	3.057887945	6.325382861	0.392296008	0.310157096	0.9944631
14579878	1	219.3562785	2984	9646	1	0.718676605	0.443828649	17.57623433	39.60139655	38.18100495	37.29104247	45.18285478	47.00173783	13225.31622	28.46059724	0.689668754	3921.458449	0.296511507	13284.01737	312	532	1794277056	3.843448579	120	2.952610271	743	69.9433335	422.4233879	425	139	604	49.63221225	431.2917225	-0.068582852	2470993943	0.080550277	7571.031193	163.0214626	6285.209387	-37.26206824	47.43478382	3.245186088	0.872660434	1.32525101	2.063614622	1.384667098	0.55466724	0.50679025	0.994916823
14722217	0	214.5492016	3965	1461	1	0.679109269	0.53971525	11.12501021	20.61274017	22.08847684	23.18071645	16.08795183	23.39043587	2199.133655	13.99830291	0.795088382	1028.57619	0.467718816	2229.591513	944	1626	2668945221	5.223704432	361	2.656115427	1771	210.4492408	1327.488706	1379	505	1266	155.4431647	1351.589229	-0.626889967	4073003158	0.030568451	64567.178	1332.576621	227121.2224	-3194.177402	281.1319203	60.53637219	0.634126675	5.826642603	3.913686562	23.62301654	0.281299784	0.197096476	0.978398675
14775174	0	240.4384516	7308	3856	1	0.825883181	0.640661252	15.50568966	24.20263379	26.95537464	28.24275612	23.85454409	29.27706008	5277.981972	19.98854817	0.802938402	1825.774611	0.345922859	5310.287599	1060	2883.5	16610125745	6.616121197	1161.25	1.831759163	3341	590.3761331	1962.177645	1942	408	2933	472.2732525	2075.477108	0.0280832	22874622604	0.010699228	457464.1129	5095.745267	13709777.46	-25309.83659	2615.907383	234.2319006	0.834938613	11.60049862	4.839812435	86.66396654	0.18696689	0.112689825	0.984012415
14861678	1	176.2266143	3006	45928	1	0.993076493	0.714663958	22.76684223	31.85670967	35.69313599	38.44268396	35.48661659	38.92402791	15733.7522	31.63614951	0.740275664	4101.841321	0.260703313	15753.3032	413	880	18897565553	4.755800695	257	2.735042798	1265	145.8518189	616.3704276	581	264	1001	106.26941	641.4519996	0.639303489	6481864654	0.042411542	31548.1638	275.5399649	104133.9923	1764.225171	194.5839479	7.210195382	0.928515078	1.856635706	2.519449229	3.543152559	0.503001915	0.44399449	0.995817037
15157962	0	161.8112973	2975	13305	1	0.862375049	0.789713895	26.61711108	33.70475212	39.27212834	38.98111869	34.31019774	40.67101688	18273.23389	29.06613725	0.784763782	4275.190276	0.23395915	18323.04098	483	874	6296424789	4.655585595	206	3.41605046	1510	122.5673814	670.3213078	659	245	1265	85.40981845	687.9225893	0.378754867	8671149902	0.046546346	23906.83318	380.5930123	67179.07813	517.637894	140.6733723	15.05049769	0.807204953	2.901615942	3.038979648	6.2134913	0.390051423	0.306508343	0.994568335
15214049	0	174.3359907	3653	9406	1	0.798738514	0.751477052	23.59240196	31.39470711	35.72946048	34.92168363	28.98383721	36.56430205	12904.89125	25.07616171	0.783642388	3395.229257	0.263096309	12953.49325	931	1735	17696294338	5.61714125	472	2.398515409	2021	255.6771838	1336.818414	1348	310	1711	190.997114	1371.635382	-0.203259493	24370490025	0.022368515	94300.14946	2024.128371	543310.759	-2105.484236	472.6815264	59.72816291	0.77022548	5.868434633	3.92287937	22.21986499	0.269876963	0.182631486	0.987964835
15356888	0	207.5822628	3285	5645	1	0.798659273	0.727159378	20.82252138	28.63542986	30.47150123	32.44992171	29.82554788	35.3855489	9450.361073	22.8699516	0.791512876	2731.021224	0.288985913	9496.201906	774	1768.6	9455051302	5.871790656	531	2.41696061	2101	302.4996289	1239.807617	1216	269	1832	217.9447907	1294.195757	0.076786611	15905593657	0.019075959	137819.7295	1961.415728	1259122.234	2178.480148	720.9163731	83.39636354	0.789241406	6.874065171	4.118315042	30.75801192	0.251368028	0.166984883	0.985893921
15769140	0	229.4392445	3934	9719	1	0.857193231	0.826842083	24.93501905	30.15693028	37.24030054	33.44647755	30.51074068	37.37120361	13600.84404	25.85031651	0.806366753	3417.134593	0.251244304	13645.36217	477	1187	7330261796	5.419491678	415	2.257401119	1540	223.3878364	826.486264	816	136	1404	167.9843585	868.4582631	0.086405124	10291601707	0.025445918	71140.2101	970.3669711	376064.463	105.3804471	404.4729692	35.67495537	0.837536475	4.541127192	3.618077737	13.8776163	0.306550588	0.217219473	0.989436067
15932152	1	231.7235265	4907	184569	1	0.892737845	0.851080192	66.34356721	77.95219279	94.26097594	84.9363914	87.7461242	94.87090761	253983.0869	69.59087262	0.685016179	28313.03944	0.111476082	254179.3309	508	1269	1.65E+11	5.559105779	370	3.041165	2357	229.3687522	900.3866196	909	150	2207	157.4417609	946.1118321	0.07349968	2.28E+11	0.024779245	84431.53396	1045.396506	849089.0005	986.6933312	530.3605579	13.76918364	0.949482278	2.673509214	2.954624116	6.141894027	0.419892231	0.343961153	0.998276433
16035855	1	222.1241098	2683	3722	1	0.729310487	0.594091296	15.30831044	25.76760601	27.80047947	28.70297497	24.94940436	31.49402064	5091.503691	18.79258529	0.759518731	1884.414096	0.370109541	5125.760351	557	936	2160673384	4.443057216	249	1.969142222	1040	124.9691524	748.1203654	751	367	673	99.31828824	761.9147421	-0.136066884	2975576024	0.049562833	20829.99304	329.8291919	21301.32242	-233.9726604	101.6191794	15.36154194	0.73321216	2.89772181	3.028652803	6.272096744	0.405774205	0.327852365	0.98168575
16116664	0	182.9123707	3363	34320	1	0.804562659	0.736324155	35.5349061	48.25986743	55.03982249	56.34544638	44.53818559	58.08330311	47190.80341	38.82808726	0.760136238	8308.021302	0.176051703	47263.90731	731	1591	53200979403	5.676286168	500	2.409727825	2059	273.4612376	1201.193677	1257	176	1883	204.1899956	1245.048227	-0.408273393	73265913730	0.022028561	107278.8375	1982.46668	808122.6458	-6043.077537	564.0786445	43.77527067	0.853496911	4.703314377	3.712534762	20.08547492	0.327115663	0.24445778	0.992685894
16165064	0	230.1961766	3437	95537	1	0.859016689	0.768198599	50.12375668	65.24843542	73.68437173	78.21036375	65.75908904	78.7158495	131464.9071	56.04949494	0.782216586	15984.4242	0.121587004	131569.1117	678	1410	1.18E+11	5.548514568	367	3.162897085	2176	226.2976065	1072.038728	1088	222	1954	153.9382447	1110.239904	0.068379595	1.62E+11	0.02556633	83365.60852	1418.106475	741524.1148	1243.742673	473.8856497	28.93006593	0.883745758	3.83757344	3.430034801	13.15595812	0.356930941	0.274640519	0.995580412
16277850	0	208.0775813	3145	38684	1	0.919754423	0.751953291	37.97313881	50.49933187	62.78976347	59.76935582	55.84284518	68.87213142	53174.64336	46.44698384	0.65276842	10475.98125	0.197010842	53273.85588	544	981	22895793911	4.780177585	242	2.904379788	1415	138.3233346	750.2083807	734	234	1181	99.61000178	769.3291112	0.436944012	31531052249	0.041704838	29054.66682	524.3620999	83608.67535	759.3697054	171.2248465	15.76006121	0.831597381	2.899110005	3.070409154	6.998506487	0.398012285	0.317952926	0.993364163
16331530	1	183.366283	2517	6899	1	0.876014953	0.788672088	21.32769338	27.04253607	30.69689229	29.46070229	30.75431849	32.59044179	9459.39656	23.68966597	0.781073174	2769.287363	0.292755182	9500.998143	461	900	3191071540	4.666103675	249	2.566204254	1141	137.2912745	659.4193361	637	331	810	101.3554096	680.1037944	0.54505872	4394602808	0.044051646	27707.31031	246.8016803	68229.59921	1067.435829	164.4573496	10.24844605	0.882469145	2.406178274	2.783485234	4.064307936	0.43233851	0.356340645	0.990886937
16414556	1	216.5627915	3027	5292	1	0.723474385	0.686333416	19.57032608	28.51431333	33.97618089	29.46070634	26.06168542	35.31963128	7244.759206	20.6293753	0.739417943	2448.744328	0.338002169	7287.910097	509	804.9	2322580789	4.210309862	144	3.175770971	1094	88.68755974	652.7212774	648	322	772	60.61762877	662.4841573	0.219604337	3198556308	0.064245422	12840.19272	233.0906892	18167.95914	133.1206878	76.59529609	8.424565373	0.802274338	2.145864985	2.678992025	3.666023663	0.452898932	0.38113001	0.992055729
16569472	0	193.966413	3030	10062	1	0.924775287	0.735354074	14.27746873	19.4157743	23.94368352	20.40833128	20.7299297	24.58983488	3440.761449	17.95522825	0.794414535	1387.415851	0.403229306	3451.265824	575.1	1025	6949822512	4.924014998	251	3.974928323	1576	148.5110702	809.0389585	801	182	1394	102.620766	831.0835769	0.439509268	2383789000	0.039374799	36155.87545	747.2283262	180406.6426	1475.286971	211.0595855	13.48140401	0.879612324	2.583499445	2.927964014	6.453053929	0.432828509	0.360394977	0.99593756
16702687	0	267.709012	4089	2513	1	0.804199505	0.536882552	12.08592384	22.51129935	25.10367822	25.10367822	20.52823816	26.63679081	3431.177886	18.1035758	0.785975363	1399.707688	0.407937954	3460.786686	1075.2	2185.8	6911501540	5.943215144	692	2.102806861	2400	350.2537376	1606.344608	1593	251	2149	271.7456949	1658.402563	-0.031474666	9518198373	0.017390033	169956.0611	3549.465878	1499042.935	-2280.679822	836.7366983	126.3327887	0.73407691	8.801785143	4.381891932	40.02850093	0.208853605	0.129058621	0.984098884
22015242	0	213.5851502	3532	1581	1	0.621000685	0.540801673	11.76260208	21.75030638	22.08850102	24.00862729	15.0894095	24.32436899	2386.39862	13.50695515	0.821141865	1051.706576	0.440708676	2412.723401	804	1488	1994604361	5.19872959	394	2.302475393	1815	215.8234082	1093.87666	1028	530	1285	164.4937745	1123.213843	0.541854909	3043914369	0.031365108	65043.18846	705.4583934	277059.5678	2692.30746	358.3709586	54.107001	0.737256297	5.603093703	3.852607838	20.31638436	0.276842853	0.189693386	0.981275348
22097643	1	169.1885503	3305	31229	1	0.928803531	0.703506072	33.22866228	47.23294314	54.17503596	56.71071807	55.29043274	58.07215812	47565.44549	43.87012436	0.69174311	9177.69586	0.192948805	47657.77298	169	355	2203563619	3.559349644	98	3.248306225	574	58.11711983	255.410708	247	57	517	40.69843982	265.6340586	0.549017853	3362801714	0.099616342	5326.823346	82.21902197	2868.764342	83.24237724	30.02278164	2.319751664	0.854906144	1.10125815	1.870069336	1.027488768	0.599213757	0.561938944	0.994850362
22144243	0	208.9405954	4168	32051	1	0.845934548	0.61393121	31.18028763	50.78791752	57.04489409	57.026444	51.95930235	61.90817933	44054.73516	42.96325403	0.67486215	8938.489136	0.202895083	44139.02821	631	1444	36590361752	5.653091395	453	2.542500752	2173	255.1988984	1022.482731	1002	224	1949	186.588164	1068.470558	0.233318313	50390409331	0.022248165	96158.39853	1303.55435	828823.8186	1771.443398	569.5266031	45.97914892	0.850670955	5.126015165	3.808737407	18.52932053	0.289528524	0.200951423	0.99282958
22200129	0	191.8246593	4130	7348	1	0.826241989	0.72092015	21.03718809	29.18102384	32.71591274	32.18115461	30.56566746	36.78209579	10073.23111	24.11058717	0.772368919	2920.374409	0.289914366	10119.3083	708	1419	8818970306	5.461799141	405	2.705650957	1984	223.9518764	1060.767556	1051	406	1578	163.3633751	1095.530231	0.26092555	12145057083	0.025432952	74958.6795	887.9259627	511932.7728	1634.160787	432.5269091	39.51786429	0.83212215	4.778684558	3.668244039	15.07443491	0.300637259	0.211690627	0.990685101
22212569	0	198.4528497	3094	11916	2	0.196166373	0.17951819	16.30996311	90.85409744	23.31115573	22.24634764	19.81136004	86.33585435	4069.651917	17.82251876	0.659800392	1868.284735	0.459077281	4087.187791	875.5	1476	17337771951	5.200569977	323	2.774375189	1672	186.5675818	1184.190416	1194	411	1261	134.8213405	1206.233528	-0.37030664	5946855475	0.03058818	52692.38259	1143.737641	261947.4852	-2157.986081	302.4255845	13.28313818	0.915298162	2.765274073	2.955660699	5.326857567	0.393321615	0.308657075	0.994994564
22215987	1	157.3140865	2981	13654	1	0.850147247	0.742740579	26.49104254	35.66661536	42.71875101	43.14857316	36.9389004	44.23930032	18738.53998	30.32187485	0.71803774	4751.463012	0.253566341	18803.66791	588	1268	12070981357	5.391993523	400	2.863416921	1873	222.2722913	900.8612128	859	236	1637	164.2575325	940.2456662	0.534914197	16623606622	0.027312745	72510.98799	921.1148709	500275.6026	3977.312961	421.2655323	36.51482463	0.84051594	4.571880956	3.628062155	14.31234551	0.308800041	0.220096311	0.991868895
22225608	0	165.2491011	3458	2876	1	0.85010588	0.774797346	15.9571887	20.59530636	25.44147297	23.25981367	21.92946728	25.97713591	3929.237527	17.50819102	0.775164795	1553.444014	0.395355079	3960.682444	600.5	1227	2492843399	5.291052652	328.25	3.032022786	1731	195.7568724	898.3522253	878.5	242	1489	138.3231893	931.0072385	0.429158878	3433018458	0.029626993	59737.75737	908.405556	301333.6575	2388.095533	310.9915332	54.9699818	0.698794851	5.732758533	3.896704476	20.04451414	0.264154355	0.174722891	0.98590509
22276035	0	227.3132366	2700	99419	1	0.646590207	0.605651139	52.4878346	86.66347877	93.73287391	99.9576788	75.35797675	100.1338736	164126.5848	56.03575668	0.667604708	21714.54276	0.132303629	164298.1091	612	1280	1.00E+11	5.450707734	333	4.156588741	2482	209.0954192	965.3164888	970	131	2351	139.2714801	1003.254647	0.400825284	1.65E+11	0.027774937	74683.96351	1298.675959	811308.8993	3986.963208	433.8044121	19.94367281	0.91144564	3.186630491	3.195419599	9.266833055	0.383662167	0.301994079	0.997819251
22313704	0	130.2025948	2850	151417	1	0.914555668	0.78989636	58.44712596	73.99341096	82.0744096	83.78923908	87.22034481	88.85774954	208376.8208	67.6710934	0.696891526	24390.37883	0.117049386	208523.8314	405	726	49426800667	4.371116538	172	3.591057172	1341	101.4536889	556.8085552	544	86	1255	70.89412499	571.3390803	0.538906845	68068089127	0.056958232	16392.57756	416.2252765	32974.04625	515.3384288	97.2153389	7.059121089	0.864426749	1.896166526	2.523588571	3.284045766	0.48420174	0.419779869	0.99733041
22356345	1	226.4470151	3192	595597	1	0.780292218	0.760527447	59.98010659	78.86645879	89.53434943	87.08179914	74.75593495	93.50962358	204242.1407	61.53888406	0.705615754	23769.10112	0.116377066	204289.7606	547	888	3.11E+11	4.467188046	172	4.16857994	1555	107.3706089	709.6611383	695	248	1307	71.99593109	723.1756914	0.744146121	1.07E+11	0.054566253	19364.14942	425.7878434	60343.19955	977.5537	120.6476177	3.212176445	0.94811385	1.22049494	2.025493415	1.632704057	0.588003466	0.548187169	0.998908044
22384836	0	189.2821897	2547	9076	1	0.799019323	0.690838169	22.91321279	33.16726526	35.79831592	38.23489843	32.51560003	39.02499748	13796.86242	26.50128584	0.76887319	3618.119966	0.26224223	13850.65656	618	1072	6661721456	4.767961566	254	2.333033066	1297	138.9547952	839.989643	835	370	927	102.7992394	856.7339779	0.025644613	10166286472	0.04039101	28410.50849	476.9914743	54391.46472	29.31815986	149.7341711	16.80411334	0.795211992	3.130354333	3.080629118	6.242292745	0.373550745	0.288759203	0.988798188
22410694	1	214.9268404	3033	75405	2	0.950548474	0.531132318	39.91532467	75.15137621	78.50186006	83.69484286	91.89203558	102.7112358	103652.2402	71.435026	0.54073813	19734.05153	0.19038712	103843.9509	391	1038	42900219593	5.334256954	318	3.279890918	1805	196.2150751	711.3619919	703	68	1737	133.596802	754.2749513	0.433618832	59080011885	0.029137854	62894.81858	813.3071283	488639.3029	3033.870042	388.5307302	18.21991209	0.910569968	3.059370185	3.128341223	8.291398747	0.3919932	0.311687421	0.996456238
22438202	1	167.6491051	2727	211452	1	0.959964256	0.853504523	70.60681645	82.7257672	96.63772011	97.3942263	102.0396954	103.9551365	322472.8807	79.41377952	0.678482143	33517.72248	0.103939663	322691.3	369	945	96388083251	5.153776844	290	3.612690892	2164	177.0779672	636.4229754	610	44	2120	121.762119	675.1585525	0.706913518	1.47E+11	0.033089059	50804.8674	693.8890245	338883.4108	3789.48609	307.5787409	14.80694359	0.908076666	2.77081384	3.023820187	6.83089992	0.409374198	0.330962525	0.998020446
22453190	1	172.9316534	3160	14136	1	0.699069567	0.62497109	15.71788443	25.1497784	27.03849062	28.49438493	20.40833128	28.80225637	4835.913878	17.58144469	0.768673718	1799.124139	0.37203395	4848.647752	889	1425	19736115856	5.063085712	287	2.586974525	1760	166.1052491	1163.721845	1165	540	1220	118.8506982	1181.592089	0.046871611	6769487393	0.033698864	41911.33293	763.223667	157913.6169	28.52193091	245.7536835	10.86906418	0.914787749	2.39354954	2.820126542	4.877101585	0.43548215	0.361153991	0.995744983
22471843	1	207.5867875	2890	6557	1	0.750667564	0.653550479	19.63401098	30.04207264	33.17429296	33.80890805	26.30363562	35.76328612	8990.654792	22.55160949	0.767499139	2724.376399	0.303023135	9029.960898	771.6	1306	7326940026	5.044853395	290	2.571002989	1646	165.1559702	1037.433277	1035	515	1131	118.7120721	1057.082119	0.13883217	10090282436	0.034046856	41154.80068	574.100098	141354.665	244.0743308	231.6141175	24.75676391	0.806299477	3.788399194	3.368656738	9.607808596	0.337702139	0.249019262	0.988763516
22527035	0	184.958794	2694	18357	1	0.904812882	0.718397591	27.62776521	38.45748588	44.91710996	44.41401141	44.93222753	48.05155736	25211.19238	34.79682864	0.704858083	5898.995039	0.233983183	25280.39431	423	794	7262236965	4.604347984	185	4.065597251	1446	115.9118063	610.6878575	608	170	1276	77.78011473	628.976405	0.468127433	10001210113	0.049721267	22671.65874	373.2227098	58190.35013	427.4439111	126.7580212	11.90082435	0.827548934	2.487213577	2.839095335	5.316477768	0.425999192	0.349251732	0.995708395
22529484	0	163.7598112	4029	37407	1	0.798707729	0.656235477	35.6563891	54.33474771	60.29356085	62.32920073	52.13677653	64.08460261	56994.17735	43.39758295	0.704069781	10172.36839	0.178480835	57085.80531	735	1322	41241619564	5.23560204	305	2.896293589	1778	182.4805958	1024.701259	1017	367	1411	126.8376514	1050.005118	0.095510729	62937713928	0.030909545	52498.07792	858.7003841	274647.8668	593.1105002	307.770165	18.97739942	0.883471905	3.291367942	3.192460684	7.492749153	0.365795219	0.279916895	0.994476673
22545746	0	175.3427519	3020	452284	1	0.66066127	0.563546442	76.04033009	134.9317898	159.5339074	145.3399144	112.4941183	159.7823256	622633.6395	89.14420769	0.633380258	55672.57671	0.089414662	622864.5423	473	912	2.20E+11	4.820690837	219	4.312209943	2005	137.9683967	674.793906	651	62	1943	92.39720784	698.0846317	0.778583541	3.04E+11	0.043209428	31975.33732	703.3319872	150936.5533	2067.72689	188.7020015	11.78599839	0.882158131	2.391438662	2.833425296	5.810438183	0.443424875	0.371536812	0.998137548
22553989	0	165.2725901	2615	131873	1	0.928992708	0.760410171	55.1501348	72.52682423	96.71324992	84.10046806	84.82213013	97.9020647	181464.6509	67.37689088	0.642106017	24140.08213	0.133029116	181609.4816	284	588	26210774190	4.284564858	164	5.465780216	1812	97.30901296	428.2120222	412	89	1723	67.85695614	445.8224985	0.899539242	36096282890	0.060457863	15392.1642	235.5583317	42136.15118	744.9685018	93.3474943	5.302554351	0.892562144	1.588152788	2.311439814	2.675666087	0.523437222	0.468438343	0.99893228
22557284	0	191.1167806	3011	32284	1	0.973210788	0.821637542	22.30798774	27.15064319	33.81079652	33.49776055	32.11619474	34.75413585	11055.84698	26.42329885	0.752622376	3188.856755	0.288431701	11073.41143	568	1019	20433773185	4.799357727	245	2.8061812	1396	139.7899702	776.5761678	757	214	1182	100.1713753	795.574061	0.379409609	7008783844	0.041360897	29867.54218	619.1623812	90017.77707	942.9144267	180.3040981	5.619618378	0.939375883	1.697133458	2.394914878	2.604692558	0.509374617	0.451157483	0.997592097
22565486	0	282.9364015	4819	818353	1	0.689813315	0.556771115	95.26963589	171.1109527	192.9139068	181.9920448	155.3274721	208.7993565	1248584.296	118.0346135	0.609305574	92029.60381	0.073707161	1248867.447	504	1119	5.77E+11	5.288976195	310	4.68707179	3072	189.9188719	803.7120558	785	55	3017	130.1003727	840.0062635	0.687906856	8.81E+11	0.030270838	59657.45415	1029.802638	540603.0868	4215.047389	352.6475817	19.66343417	0.894030218	3.192758758	3.205061496	9.072854462	0.379341657	0.296362481	0.998668207
22607622	0	206.2833218	3077	1519	1	0.709157403	0.566106178	11.15492635	19.70465396	21.89343717	21.60214784	15.49759134	22.61133613	2068.192092	13.97370123	0.763911276	1027.626083	0.496871682	2091.890545	670	1096	1157759565	4.6458139	230.5	2.576900216	1321	131.3469344	858.2126399	828	437	884	95.99843298	873.0322801	0.434033895	1594408352	0.046151859	25656.42681	380.154113	51163.69221	578.9872679	146.9322136	21.87981939	0.741147024	3.604289392	3.285154716	8.262472447	0.344732832	0.256516263	0.983985606
22617077	0	134.4716445	2478	63253	1	0.976980802	0.898536765	46.66348536	51.93275022	62.66886911	62.78970196	60.57006985	65.58626329	87007.09651	50.73729994	0.741778665	12801.06897	0.147126723	87109.00577	435	802	25782560192	4.588085157	193	3.655619401	1409	115.567832	621.2969503	619	53	1356	80.13913047	638.4434798	0.297948826	35506508536	0.049138085	21600.17636	578.534441	55698.55054	441.1425516	126.0981012	11.90476248	0.827550764	2.453849669	2.868486921	5.608064766	0.437740512	0.364420808	0.996150617
22662146	0	184.1835499	1987	12625	1	0.776391432	0.759744558	26.47540003	34.8477653	39.68384621	37.05020494	35.40846409	42.73030344	17335.62119	27.05550639	0.781521709	4144.791451	0.239091026	17386.5759	345	656	3311054504	4.24719614	161	2.686335989	846	94.23401468	498.4785743	500	200	646	66.69455818	512.1149704	0.202879102	4559833699	0.060168489	13780.8539	181.9117869	17532.92898	172.9676356	80.29084837	4.571220506	0.891208861	1.622979982	2.21737194	1.656047955	0.508110339	0.445057575	0.993388676
22690022	1	166.1826596	3431	52121	2	0.514776713	0.463510812	43.14097311	93.07436191	64.50798074	136.5088922	68.77215526	143.478334	79407.82364	47.91251409	0.649405952	13757.62251	0.173252734	79540.59223	358	911	22152576767	5.098493328	296	4.318491969	1867	175.3391393	612.566125	578	59	1808	121.8987266	651.9371887	0.914739092	33806509380	0.034371258	49784.84047	621.5475866	386523.9882	4693.431661	299.778439	18.70319504	0.882486616	3.048629272	3.138008373	8.80553108	0.398176302	0.319296571	0.996560437
22713274	0	222.288392	3691	7355	1	0.721900184	0.7072933	22.33001768	31.5710861	36.06140741	36.40676754	27.5235038	38.11866381	11178.06589	22.79117287	0.795645932	3038.612976	0.271837097	11224.29329	776	1650	10736616096	5.664986822	426	4.014681606	2472	274.8910049	1155.05153	1078	449	2023	184.0870834	1208.209855	1.081645755	16384898437	0.023866245	125627.0172	1156.591824	2220933.284	21719.26229	757.2951453	49.90101782	0.876454545	5.301002225	3.819291833	19.89115139	0.283758741	0.195114682	0.992795966
22715053	1	220.9612693	4687	17308	1	0.725069108	0.703015262	29.26487994	41.62765949	46.14284874	45.55704859	34.70414678	47.24102751	26354.31344	30.18292994	0.819200094	5227.916014	0.198370412	26413.25798	752	1564	24485275655	5.634195257	435	2.534195704	2049	248.7325962	1149.679166	1133	280	1769	179.8549554	1189.403071	0.105219827	37366298973	0.022683223	92917.48171	1455.134056	646858.1561	1458.302309	503.1719677	51.54539644	0.812304369	5.34940709	3.836520875	20.72964603	0.286427233	0.198542398	0.990175203
22716495	1	162.3419514	3445	161671	1	0.717039359	0.679250114	59.68531101	87.86941623	102.8222311	96.94031658	78.62067011	105.5902233	222492.488	63.00582992	0.66303085	26781.03085	0.120368247	222646.0982	363	1003	81415330358	5.311233828	340	3.179877979	1814	199.05919	664.638655	638	16	1798	140.497977	709.6382764	0.564418939	1.12E+11	0.029110613	61841.94162	838.2203013	431545.2809	4070.579507	370.2560561	24.0447922	0.877995117	3.594705711	3.344420564	10.371564	0.35951111	0.274750762	0.995579589
22746451	1	231.7889258	2672	619782	1	0.935036031	0.845842233	100.550128	118.8757478	135.7445852	140.6088625	128.0807864	142.2617118	945598.34	111.1531074	0.69168947	67356.17675	0.071231276	945833.3554	367	955	2.95E+11	5.220302505	314	4.243157917	2507	185.9062382	648.4719869	626	54	2453	129.907429	690.1379496	0.76376794	4.50E+11	0.031294344	55774.47166	678.500716	480734.1436	4722.80873	340.0312816	16.89832364	0.905305894	2.900413071	3.076586708	8.105873565	0.401317288	0.321647155	0.998297712
22798851	0	230.8423561	2694	468216	1	0.847074993	0.784107765	91.20306744	116.3144552	120.5871083	144.6378375	127.2008243	145.8482484	714300.167	98.52706627	0.64380565	60022.83557	0.08403027	714531.4305	393	699	1.46E+11	4.359037984	146	5.146477251	1612	95.68455845	543.9914121	540	36	1576	62.04834268	558.7573833	0.36992707	2.23E+11	0.061121003	16283.15698	474.1439184	45417.10855	356.7247996	94.91992215	3.980039433	0.918817335	1.378445724	2.160153659	1.993942593	0.556743651	0.509869304	0.999036548
22817603	1	228.694575	3051	4130	1	0.595770514	0.564740668	16.43442334	29.10083205	33.17435818	28.13370035	23.29373204	33.57871682	5650.68485	17.33741766	0.768551189	1996.236767	0.353273421	5687.638433	830	2256	10794610822	6.433759228	806.5	2.428723874	2846	443.7149792	1523.07845	1513	215	2631	323.8242125	1616.696391	0.049820734	14865821642	0.012844538	293939.2549	3577.506771	5972183.523	2312.606263	1544.402487	201.6875381	0.7644982	10.79496052	4.709432248	71.4373323	0.190471797	0.113865039	0.983006972
22831394	1	267.6354177	4327	15642	1	0.869283221	0.708869888	26.90128751	37.94954191	39.77175716	41.38454566	42.50731609	44.24322469	23805.57298	32.98890001	0.782810326	5112.264769	0.214750755	23870.8763	743	1259	15511975508	4.987514909	257	3.423168949	1778	159.2175688	975.0512722	944	420	1358	108.8818748	995.8350649	0.713193879	23672449080	0.037637767	40962.49309	601.0346739	200962.9849	2756.640816	242.0349442	20.06470558	0.846876163	3.313617921	3.222208932	8.549664966	0.36478873	0.278546732	0.99378479
22840640	0	188.0550665	3156	14358	2	0.570684233	0.520830189	23.82254404	45.73956069	49.54911347	50.2073526	34.24591628	50.64975799	19716.93397	26.10284611	0.745933311	4731.625651	0.23997776	19773.16773	1286	2183	45263716570	5.788324322	491	2.54099743	2694	277.9602381	1742.839114	1748	599	2095	201.8313648	1775.530475	-0.128571326	62335078682	0.0202527	115020.2895	2492.336175	1028429.581	-2139.881662	637.2516681	60.55244328	0.825429575	5.921866418	3.991322303	23.809214	0.262461533	0.173610745	0.991877068
22852218	1	171.8748266	3507	30774	1	0.863494506	0.823160235	36.56000325	44.41419996	52.23849634	49.81335223	47.55875012	53.99999336	42303.09117	38.35141766	0.705092281	8326.955295	0.196840351	42380.38366	459	977	16758706445	4.993047221	281	2.482482232	1260	160.2805745	711.686911	706	125	1135	116.83961	737.9522685	0.087626408	23079236005	0.035017279	38075.29123	642.4580527	144432.3606	240.2195248	243.1401225	10.24070525	0.919670195	2.433494455	2.791760257	3.957896237	0.424954968	0.346390107	0.995239918
22855026	0	180.5830742	2970	565697	1	0.778469452	0.714486837	56.85357928	79.57260564	91.72404109	79.26089695	90.11531348	97.35789479	193987.899	61.94484273	0.704642139	22998.45206	0.118556117	194034.0611	379	748	1.89E+11	4.593094979	183	9.894723773	2377	120.8299363	553.330129	529	105	2272	77.44821062	577.8543676	1.723762073	64791013543	0.051621154	27741.43848	388.963888	282392.9631	3755.085229	171.0171127	7.438687258	0.916613331	1.621721635	2.381737747	4.637403368	0.558838607	0.513628659	0.999133474
22864983	0	167.0828971	3034	192069	1	0.959966106	0.821411253	64.35484012	78.34667453	98.21135991	92.06675128	99.63188642	102.9906817	264330.8469	75.21015208	0.648517572	30713.37963	0.116192945	264508.8442	352	641	50538505977	4.259001014	134	14.49630047	2409	97.72350663	491.803378	467	145	2264	57.32314024	512.9588912	2.448023784	69599372121	0.068263742	21256.26153	259.7855973	217190.1003	3324.624487	126.5957531	11.11185677	0.838764978	1.987096538	2.604361765	7.012113617	0.508291565	0.452924342	0.998716051
22870611	0	217.1442838	3439	37122	2	0.332399474	0.294668604	35.20314157	119.4668897	53.4427304	98.4772859	43.8149531	142.3989027	51022.66282	39.71073125	0.699085616	9516.176863	0.186508824	51122.50608	635	1289	34630428790	5.327953885	338	3.697952584	2104	205.3433968	930.26157	886	358	1746	141.7486297	965.8579332	0.815644998	47691242564	0.029505593	67494.95852	680.9048203	601128.6565	6602.415921	407.5743873	27.67901612	0.873009071	3.723963406	3.402766993	13.0647879	0.358073076	0.274285023	0.994679776
22872824	0	208.0872921	3189	86351	2	0.437278468	0.424271622	52.1140488	122.8318043	66.04968041	187.436812	65.65429362	193.2665954	118789.1289	53.71170321	0.7212177	16203.25299	0.1364035	118918.4664	458	1002	47840395854	5.10012455	295	3.00003708	1708	171.2837407	713.2929092	692	128	1580	121.9057336	744.326869	0.460412105	65883504629	0.033645773	45235.71364	650.0192101	230961.3489	2021.942438	280.696509	16.12315766	0.891703759	2.954737147	3.084557856	6.901802462	0.394438784	0.3131449	0.996133196
22879683	1	210.4942816	3836	566458	2	0.643386042	0.609627543	89.65033993	147.0575615	176.9810839	170.1543407	117.7668205	177.4845993	779788.3121	94.6147824	0.500467314	81863.98601	0.10498232	780098.8599	477	955	3.01E+11	4.977909451	244	7.259210498	3614	154.3835221	699.6042337	672	60	3554	102.0479875	728.9563449	1.164926388	4.15E+11	0.039243607	41931.26901	759.3050165	459808.0224	4677.813918	253.0965447	13.3130255	0.899997314	2.431953663	2.853494728	7.14274205	0.444338208	0.373142283	0.999354519
22896710	0	256.7009474	3077	144479	1	0.858932854	0.801403522	59.46895606	74.20600787	85.19942262	83.00852785	90.36875747	91.15477178	198826.6908	63.73797813	0.683604945	24098.79821	0.121205046	198969.2258	423	849	57932836992	4.715056559	197	4.282090246	1431	130.6712612	609.3137826	580	117	1314	84.24569404	633.22789	0.954936028	79782194817	0.047796711	29714.275	484.4703436	140113.4626	2483.759249	180.9766851	7.846033199	0.916832664	1.930956974	2.549803085	3.806966485	0.494419937	0.433502876	0.997355452
22920662	0	211.9271815	3134	26897	1	0.828254283	0.760477462	33.02546943	43.42728234	52.71744042	49.26030421	43.18813367	53.13895233	36976.24867	35.96883259	0.798427669	6722.494332	0.181805742	37041.26173	677	1229	25464375319	5.122245665	294	2.839283213	1724	170.8762281	949.5303194	942	296	1428	121.108666	973.0039243	0.184260525	35068319550	0.032911644	45128.80937	852.9193197	186158.2828	793.4819807	254.5891397	20.74928729	0.848408762	3.320018658	3.216968039	8.963565692	0.372891608	0.289227568	0.994009081
22934711	1	203.3146499	3681	133095	1	0.909262806	0.708330386	54.21282463	76.53607089	85.60651719	90.98170355	80.06323945	93.10394938	202974.2377	69.59140255	0.727442161	22960.40807	0.113119814	203113.047	334	872	50031503249	5.013319268	281	3.548279737	1611	167.8319899	575.7310117	540	96	1515	117.3568984	613.1135378	0.816307511	76351861983	0.036177613	44442.01248	479.5923983	256455.3989	3617.164812	270.6224626	19.3346767	0.866902177	3.154311378	3.204416557	9.010919091	0.388144001	0.307933171	0.995093779
22980774	0	189.4572986	3233	2143	1	0.689476746	0.625715007	13.73617565	21.95276682	24.05159666	23.64739249	17.64189301	25.30169399	2922.662572	15.13592224	0.766895393	1289.042137	0.441050619	2951.238493	890	1205	2363650505	4.287635212	172	2.501318654	1355	98.49699365	1043.34811	1040	704	651	71.9338039	1050.22063	0.067677395	3255107958	0.057571244	14388.09254	238.0480261	14022.28025	22.6541859	74.70429267	12.23155706	0.717506468	2.627948242	2.914626878	5.018098337	0.411259048	0.331331115	0.984189858
22989110	0	145.8051595	3791	72687	1	0.939611433	0.820792228	46.62458586	56.80437054	70.51818506	63.23442391	61.3651764	72.05060733	100001.3879	53.37403598	0.753790184	13822.00349	0.138218117	100101.0593	378	933	33268323842	5.112951793	278	5.395045688	2334	174.5573201	637.004884	602	63	2271	117.4576995	676.5300439	1.103366939	45815544138	0.034659942	51917.67809	665.3447826	503395.3471	5866.162599	310.2307179	20.47529034	0.87604428	3.169604251	3.199207839	9.91137474	0.390841935	0.310974098	0.997620681
22989995	0	238.7772886	4114	608723	1	0.580111415	0.498737245	83.77357302	167.9713592	170.8362065	170.2491953	113.9011083	174.7879048	928630.7786	97.44210285	0.645052077	71359.43385	0.07684371	928957.7405	472	1407	5.80E+11	5.844349177	473	4.491343999	3964	293.5199652	899.9996139	836	46	3918	199.0798337	976.0892257	0.994869411	8.85E+11	0.020790498	142750.8715	1494.357576	3407200.406	25527.69533	875.3279085	38.86447186	0.915007468	4.356374608	3.620062236	18.8460181	0.334634535	0.250262383	0.998459168
22999684	1	127.2816528	2784	11222	1	0.71809433	0.574354234	22.45889949	39.10287093	35.68054824	37.68874711	47.83017011	48.4500636	15380.93586	28.07954989	0.605035609	4943.391766	0.321397333	15454.38389	373	657	3033916599	4.208915975	155	5.766241261	1200	93.30240825	505.6728747	488	223	977	64.02655452	519.9561111	1.11440144	4178160025	0.06502092	14649.30121	183.1136754	47993.94775	1014.314718	89.10458522	6.742860014	0.85942612	1.792008405	2.467331506	3.343371266	0.505763213	0.446061813	0.996098626
23002772	0	243.7769106	4530	232012	1	0.747529831	0.601289549	64.02134368	106.4734016	114.9209339	119.1194281	103.959886	121.403562	353891.2516	79.5920439	0.640361883	37783.76249	0.106766591	354067.0679	286	722	59059242119	4.686233069	218	4.896076351	2128	137.133793	472.678452	432	107	2021	92.72647249	504.5319933	1.162592251	90128668725	0.047595632	31127.61332	271.2608817	151774.6334	2767.081693	178.460432	10.44955531	0.8887326	2.22152399	2.754111119	5.283063485	0.464662625	0.398149525	0.998462922
23003287	0	169.8596988	2879	21598	1	0.830760599	0.631124476	29.31983276	46.4564977	55.07432933	46.95202033	49.73293964	55.48290135	35607.35392	38.59422786	0.70857236	7386.857447	0.207453142	35692.46188	459	783	8846213079	4.401942748	167	3.385946501	1207	101.1235563	626.9222613	628	98	1109	69.60730569	639.9881455	0.081545996	14619090800	0.056093596	16553.30459	537.0512395	28447.60712	132.8830445	91.35153433	8.245768643	0.832167913	2.084817182	2.609357035	3.560207603	0.464333224	0.395913723	0.99617314
23010695	1	172.3549406	2974	53936	1	0.858329219	0.780872264	42.17467388	54.00969639	65.93654449	63.86608588	51.69890635	67.79835552	74192.77268	46.35810051	0.765279341	11157.62778	0.15038699	74278.21365	185	750	13333019598	4.985593744	366	2.350335575	1204	188.0098479	445.5188371	429	66	1138	146.9074482	497.192869	0.460266196	18361630050	0.036070575	48713.71475	338.2814795	218736.2181	2458.38458	310.2981722	12.71276801	0.921669546	2.455019591	2.892984324	6.324614895	0.458712983	0.391631711	0.994418845
23012374	0	175.2714133	3138	37361	1	0.634978041	0.432623375	29.70012356	68.65122242	63.87814148	54.51487495	73.77707102	73.81941621	51353.54511	43.5920187	0.62664445	10662.11133	0.207621719	51451.78196	515	993	21446902737	4.905859231	253	4.243794184	1890	151.4493315	732.8050373	704	45	1845	105.3131615	757.6577067	0.825871113	29535648494	0.039672254	37041.97778	873.1131313	176324.7947	2440.060862	210.4860217	15.75022866	0.860054138	2.859822765	3.054683768	7.196647377	0.402551467	0.32303774	0.997243145
23013537	1	185.5642055	4443	11325	1	0.934739077	0.662137145	22.34578469	33.74797027	40.4676162	42.31574255	38.70841709	44.14594376	15538.41378	31.5455466	0.724715033	4155.162146	0.267412247	15596.2542	587.4	1518	13378516573	5.727990024	394	2.807278446	1995	261.9408186	1033.555762	1019	146	1849	175.4441685	1086.888203	0.205161499	18424260064	0.022241387	113088.4544	1570.738967	1108555.038	4708.237763	618.903163	44.24528626	0.863323467	4.90655632	3.697643122	17.76772363	0.310012317	0.224783448	0.992372012
23021505	1	208.2471847	3707	147395	2	0.409967933	0.305230575	50.73597394	166.2217945	117.5277726	143.5642979	93.2259292	152.9502209	247597.5993	68.14560551	0.471907246	40407.16972	0.163196937	247952.5502	409	886	64493460940	4.893276869	259	3.402645451	1649	149.8713823	634.4564198	613	118	1531	106.4356794	661.4796165	0.618556942	1.08E+11	0.038749872	35020.33436	538.5236708	151778.6621	1790.691409	212.2980521	13.39512354	0.881437756	2.656659191	2.957158034	5.97914274	0.417022075	0.339698821	0.996573517
23029955	0	203.1394369	4828	7983	1	0.800767761	0.606061993	19.98346896	32.97264831	40.0706254	31.43087909	35.25386327	40.50621969	12125.85655	26.40343375	0.765366973	3334.950236	0.275028013	12182.63918	888	1674	14591070499	5.52287815	435	2.566222991	1982	246.7129724	1318.692346	1371	312	1670	181.3851003	1351.949636	-0.511199276	22267035841	0.024476901	88818.31497	1953.354951	498888.2214	-4846.175375	428.7773711	55.28574235	0.763126772	5.513683184	3.840500336	21.72017569	0.289510736	0.204971216	0.98855831
23042085	0	199.9122179	3820	27461	1	0.761249998	0.715084898	33.04338548	46.20903839	52.33470622	51.17173358	42.17498943	55.44960878	37749.34408	35.17663036	0.766093601	7103.546536	0.188176688	37818.02965	646	1275	26173730497	5.324867655	303	7.249669609	3100	204.1666884	935.486581	885	247	2853	128.5736651	976.2805544	1.539012598	36045261131	0.031450333	77988.57763	967.7804364	1510838.152	14962.2177	475.7306332	44.94397212	0.827991396	4.568013618	3.698652065	23.25977812	0.328757721	0.243970126	0.996746827
23048454	1	151.2565944	3058	4948	1	0.90151706	0.81410531	19.30186758	23.70930067	28.90721867	26.29458875	25.20203519	31.48132317	6776.105074	21.37433903	0.810853603	2135.641877	0.315172485	6814.148903	262	403	554073673	3.216801589	74	4.280455348	656	44.58781987	329.7297898	325	142	514	30.95487573	334.6331118	0.60496308	763043757.2	0.12823363	3257.585232	75.14217888	1073.849701	35.43605295	16.68439769	2.800530735	0.710111649	1.219857167	1.991826985	1.25151786	0.573837587	0.530668875	0.994364014
23055836	1	236.823215	3376	600957	1	0.737506844	0.662285073	88.28351566	133.3013823	124.3039877	151.887254	132.1637135	152.5404822	827436.2924	98.31068174	0.703170347	60614.97823	0.073256369	827610.732	415	1154	4.09E+11	5.529029002	378	3.353284464	2526	227.6365778	773.3882108	751	43	2483	157.7007844	825.2276579	0.54160129	5.64E+11	0.025173793	82871.3627	1045.461798	883674.1354	6412.978463	511.0572716	20.46241348	0.923057062	3.271175988	3.228120013	9.223615182	0.377989404	0.295803776	0.998014962
23057761	1	187.3924988	3835	35986	1	0.932854163	0.806730484	36.62115061	45.39452932	58.32803027	51.27026127	48.62967915	58.62946538	49482.2524	42.34647566	0.769522304	8470.243311	0.1711774	49558.28281	439	1245	27573470348	5.624976367	422	2.815438875	1904	246.5763351	819.9669872	797	113	1791	174.287595	875.3443376	0.39078671	37972929516	0.023089667	93881.8493	1030.913094	878389.0526	4627.004955	560.405225	34.94353148	0.882498493	4.424485698	3.60844872	14.33453437	0.315327073	0.22649804	0.993610845
23057886	0	251.7653788	3329	1432	1	0.77072249	0.546424158	10.34130023	18.92540817	19.63601062	21.57423785	16.59609691	21.89107718	1948.781728	14.58623771	0.793229237	951.1759858	0.488087492	1972.078512	811.1	1452.9	1877127610	5.211965417	333	2.403610439	1638	193.3762269	1120.431564	1106.5	448	1190	140.9008876	1144.920654	-0.016342737	2585085911	0.030106933	55476.41291	948.2550376	188337.8827	-257.787984	282.1057978	53.11547933	0.681850824	5.652640184	3.857872303	19.12021446	0.266837981	0.177311937	0.979348822
23065734	1	194.398746	3994	6357	1	0.948908152	0.72412866	19.84646073	27.4073681	34.80839518	30.78828906	30.78956526	36.25999166	9653.511695	26.007075	0.790569562	2773.325977	0.287286748	9701.265157	620.6	1127	5102937507	4.952462288	276	2.446995003	1365	157.2134502	875.3479629	879	344	1021	114.5126737	895.9505062	-0.076961466	7787470479	0.035929694	36493.25347	583.6608708	106603.5437	-465.6954173	203.7402061	22.45126651	0.800268155	3.619103927	3.254794911	8.173145772	0.346447577	0.259140241	0.98780261
23072089	1	138.4141045	3930	212586	1	0.791355774	0.732402467	65.62372942	89.60063947	94.71255255	91.88653162	103.2965389	105.4719564	292610.5112	70.90598342	0.71955377	29621.98469	0.101233495	292763.6048	371	1140	1.30E+11	5.555998729	406	3.86643753	2363	243.4313583	718.5418184	663	46	2317	169.0835928	781.4808869	0.869192599	1.79E+11	0.025122366	94410.0319	934.5216511	1294210.227	12228.83673	576.0888378	17.57027673	0.940659979	2.939600154	3.105701452	8.436031108	0.409248415	0.332617171	0.998034235
23083770	1	184.3734432	3005	271788	1	0.773153745	0.717583133	71.01430457	98.96317418	111.7063873	99.9400224	113.7189943	124.1949739	374086.7537	76.51374876	0.641244838	39153.9092	0.104665318	374293.0394	194	718	61501177011	4.926174855	295	4.621722239	1714	172.2755958	422.9765221	376	25	1689	121.745648	475.6927964	1.161614756	84696390097	0.03976869	47374.49827	339.1488511	389791.9252	5719.755562	292.421614	9.695849652	0.93577567	2.044021608	2.678972969	5.316864954	0.498324387	0.439282168	0.997938872
23087648	0	162.5168139	2592	5457	1	0.814824313	0.708339243	19.33771106	27.3000702	30.20788158	33.2200793	25.77105968	33.66726487	8287.642847	22.24476095	0.809287105	2447.19657	0.295282581	8327.765779	479	990.4	3069301442	4.870688299	299	2.098506598	1160	158.7366003	725.9981675	714	284	876	120.9304861	749.9681066	0.14113938	4683969858	0.036377262	35378.82169	428.8806179	81147.1145	145.7854668	195.3136779	17.42390211	0.834416235	3.275272338	3.013998733	5.482776827	0.361276157	0.272974218	0.987078512
23116190	1	196.2585274	3220	5696	1	0.731556033	0.506758507	17.01697473	33.58004749	33.80898516	43.69606628	34.05234384	44.00384518	7786.493533	24.56568634	0.615715281	3085.546843	0.396269108	7844.276675	384	651	1520178560	4.065859773	121	4.335890177	939	82.73063642	504.8132022	488	211	728	52.58387442	516.6094084	0.844816161	2093521984	0.076485889	12048.91174	181.5709905	25003.96896	559.1481975	77.77241385	7.001051059	0.836926539	1.861046802	2.53398374	3.348967644	0.499473676	0.438935995	0.992520554
23127060	1	231.9190176	3748	135237	1	0.93824315	0.742093818	54.88853013	73.96440822	88.45781621	85.85867727	83.16946486	90.40730157	186122.0261	69.39659932	0.709037721	22233.77971	0.119458079	186241.8383	559	1579	1.68E+11	5.969119522	537	3.906991729	3748	318.458973	1037.750201	992	196	3552	223.0216775	1112.958756	0.772637248	2.31E+11	0.018463016	161751.7114	1447.115419	3852906.732	24480.61032	1001.448399	44.26879247	0.91552162	4.82650774	3.74179953	19.69794662	0.307105555	0.219682813	0.997862146
23162608	1	174.201196	2951	9733	1	0.750498288	0.634871172	21.80954137	34.35270388	33.59511787	39.04858179	34.78852283	40.0484676	13352.52308	25.78164545	0.747078616	3643.286943	0.272853821	13403.822	311	576	2031899650	4.089549389	142	3.009783876	855	82.39431882	445.0744889	445	107	748	58.06987212	456.906952	0.150654426	2798234998	0.068244559	10672.66218	227.354005	10321.81337	34.78035769	58.965813	7.744347604	0.767054496	1.979121846	2.573317251	3.568425675	0.479515591	0.414300509	0.992301865
23172287	1	187.9142167	3200	190484	1	0.798536037	0.686043173	60.29391323	87.88647065	102.8186784	95.89856422	85.15916445	104.6138737	262182.7039	70.18051401	0.692462855	28608.18692	0.109115462	262325.9279	329	766	62203223972	4.824318802	234	5.452456348	1808	139.6477751	542.3494152	528	55	1753	96.80768705	571.4486304	0.886618468	85663459659	0.041598012	32410.64902	465.936462	214011.5994	2485.394815	195.2624662	9.774157292	0.904439949	2.218708514	2.71824324	4.523763864	0.457067478	0.387419722	0.998083563
23214031	1	178.8711811	3466	1102442	1	0.862177745	0.724785316	122.6944882	169.2839046	190.3300994	192.3227019	184.1002445	198.5152293	2116601.447	145.9528151	0.60257008	132302.8765	0.062507222	2116994.624	346	808	3.85E+11	4.851490527	225	14.38630733	3466	149.5947919	553.1057697	513	17	3449	95.73440359	590.959318	2.156415435	7.39E+11	0.043555927	43306.92301	574.834351	920241.4636	8760.122281	260.7522826	17.27997644	0.875729476	2.430474528	2.850692396	11.13542704	0.466264198	0.40134893	0.999126551
23308680	0	173.150491	2598	51851	1	0.911556691	0.766291891	25.53139268	33.3181037	42.11650436	42.72294393	38.65242488	42.92889397	17763.6118	30.37134037	0.727211299	4527.352974	0.254866692	17784.89209	415	731	17427796625	4.320760253	180	3.90594417	1249	103.0395966	565.202889	547	252	997	73.35168711	579.7525577	0.809278096	5977733937	0.058098516	16658.72241	197.6277681	38696.28099	785.7508413	100.6001448	6.326544711	0.881609477	1.695018485	2.418938219	3.259361044	0.528022174	0.474694754	0.996151224
23374766	1	168.668711	4050	1343	1	0.560283807	0.474090126	10.7453197	22.66514131	25.86887582	21.20009535	16.1069123	26.61327182	2020.965494	12.69891166	0.740324876	1044.161592	0.51666473	2049.515773	438	816.2	559323917	4.566948957	202	2.796101894	1103	118.2202657	628.4489948	625	194	909	84.12366447	645.3475845	0.16810648	853569017.3	0.048179552	21525.36579	407.9507141	34482.32935	181.9345622	110.4578779	18.0460579	0.71676786	3.194118732	3.148508166	7.331637282	0.369102106	0.282512107	0.988091574
23430034	1	216.7578153	3662	490170	5	0.638635893	0.437105171	67.81002932	155.1343563	157.6815745	169.7257926	143.8872988	201.377888	674625.8222	99.0743681	0.608704584	61111.01909	0.090585058	675039.2551	480	1200	3.80E+11	5.533383853	368	3.425922782	2227	223.7123345	832.7953955	816	54	2173	153.0957507	880.2822715	0.435721628	5.23E+11	0.025557713	81348.70672	1148.177455	855081.7829	5049.061233	498.1217367	15.54911807	0.93931578	2.777676169	3.015834119	7.33956812	0.417044064	0.340978866	0.998018328
23490027	1	204.0188875	3888	196410	1	0.817600168	0.797630747	66.33389709	83.16366606	87.99152894	97.52883812	85.149461	99.20076856	270335.7729	67.99462738	0.766359293	26382.78928	0.097592668	270486.4563	523	1135	1.41E+11	5.271502797	293	3.459683946	2012	186.3904378	811.6831271	787	117	1895	124.9958699	846.365454	0.498444437	1.94E+11	0.031321093	57504.98285	932.2470052	414776.1036	3540.159146	345.1848676	13.99570642	0.921793302	2.628257933	2.95008794	6.646412157	0.42833766	0.353735859	0.997671543
23663894	0	222.756141	2591	34324	1	0.836220313	0.739083527	22.28485357	30.15200955	35.3344019	29.9040126	34.57744871	36.37306634	11755.19536	25.21372285	0.735524845	3399.173598	0.289163514	11773.1314	714	987	25061804307	4.140361551	150	2.889586885	1226	86.69417679	847.7273919	844	500	726	61.77122634	854.4904644	0.209155342	8596198438	0.065372249	11512.22271	230.2270727	13925.45894	112.3881222	70.02886697	3.055175985	0.916296118	1.29214268	2.028189909	1.296273043	0.558032613	0.511386737	0.996651851
23693715	1	189.2047382	3826	1910922	1	0.715993708	0.439767779	67.34296574	153.1330146	172.3137806	163.9285792	128.3751122	182.9733556	655354.0313	109.642275	0.546301349	66788.62482	0.101912282	655446.2125	553	1218	1.65E+12	5.379817908	377	3.336858277	2633	210.5875303	891.248973	890	93	2540	153.4502546	928.487527	0.39868705	5.65E+11	0.027237864	67764.35588	1208.895047	579525.6206	3267.597379	419.7335134	9.105283089	0.957500135	2.048759585	2.656732411	4.645170484	0.488798614	0.426885242	0.999147281
23723940	1	219.2812602	3374	291704	1	0.802524795	0.573604058	39.27862884	68.47690199	69.94747911	80.21034709	73.51333087	81.19396391	100017.1799	54.95441173	0.708220363	14712.91699	0.147103898	100054.4669	523	1099	2.02E+11	5.180435026	322	3.356817174	2189	182.6569152	800.1501042	784	262	1927	131.7369839	831.4717001	0.505415249	69172174220	0.03141349	51104.99872	579.2769213	333761.5594	2817.263394	316.1981469	7.771338279	0.951974567	1.986452119	2.581010539	3.58723409	0.479465836	0.414386673	0.998731639
23725603	1	169.1538209	3109	114277	1	0.755970699	0.65019622	31.83873376	48.96788504	48.03550688	52.1018225	51.86617306	56.90702847	39169.48325	37.01828627	0.709693539	7859.202895	0.20064607	39197.009	618	1145	94605841075	5.114095318	267	3.331872895	1832	164.6038126	885.0480762	885	156	1676	111.7022105	909.870449	0.05683085	32449801831	0.034612806	44554.13693	963.2734474	254814.5554	114.186322	277.3012788	11.55828749	0.920011709	2.309422461	2.794609878	5.879895729	0.462763227	0.396433434	0.997543699
23730711	1	201.4111193	2920	364308	1	0.93111046	0.6380682	42.47590017	66.56952994	73.663151	78.51241806	80.573009	82.40103014	124919.2788	61.98358562	0.70888759	17047.46195	0.136467822	124957.6376	364	977	1.78E+11	5.230832123	325	3.742729896	1983	192.0010616	655.8454522	628	98	1885	134.8658616	699.2459856	0.776473971	61097405676	0.030786899	58811.69123	653.4278369	516491.305	5572.420834	372.689447	6.731076171	0.964519575	1.729644826	2.463826748	3.566900566	0.526868367	0.473233028	0.998874745
23764785	1	172.2031609	3705	3715614	1	0.815629394	0.744778976	106.4979244	142.9926567	142.8068601	157.2882995	162.3275673	162.794776	1274370.373	116.6290139	0.719326043	79023.35266	0.062009722	1274455.537	270	667	8.84E+11	4.642810744	191	15.42059656	3705	128.1293823	453.6747286	421	55	3650	81.24939832	487.7028521	2.156371893	3.03E+11	0.050090878	32033.31261	325.4853807	600896.1324	5970.435091	199.8293774	5.377922155	0.947584537	1.27676662	2.123949355	3.648412256	0.619264016	0.585915469	0.999752962
23772285	0	215.9828437	3554	557505	1	0.85641496	0.761828441	56.98772532	74.80388272	81.14265078	89.44674241	81.807211	90.06092229	191174.213	64.06316422	0.694661643	23102.75006	0.120846581	191224.2052	740	1419	6.89E+11	5.475704852	378	3.084451027	2134	217.2464347	1077.876891	1075	76	2058	154.2690554	1111.356762	-0.048729011	2.36E+11	0.026165831	73295.26048	1767.937665	652072.9714	-549.447666	459.0163812	10.72319611	0.954347528	2.295332259	2.789726512	5.186635513	0.455918135	0.387133794	0.998457465
23796221	0	174.2929737	3160	49093	2	0.289076669	0.219003175	23.33643886	106.5575369	102.4609664	40.81666257	33.04118586	114.9492912	16811.04368	30.80329782	0.645789601	4914.238099	0.292322011	16838.89814	554	1260	45910836984	5.37544569	327	2.960537503	1895	205.2806479	930.8673742	935	269	1626	138.1890132	967.0475281	-0.084419164	15747416281	0.028259049	68666.85331	898.0940857	543625.6915	-1212.828974	423.55293	12.57519474	0.942295901	2.53060399	2.892477773	5.778395783	0.433298803	0.359995995	0.99715554
23805224	1	209.8734143	3526	719794	1	0.869143739	0.847312829	65.75388754	77.60284664	88.00255528	87.21674003	80.4634686	89.52340324	246841.3951	67.44802832	0.754235733	25230.2962	0.102212581	246889.3294	431	1506	7.43E+11	5.974010408	566	3.86291206	3239	337.726327	921.7892258	848	149	3090	236.2568125	1015.687245	0.938333381	2.55E+11	0.018525967	181925.2034	1314.192719	4954687.089	35640.76848	1136.093765	20.05245848	0.965270976	2.925390417	3.11183165	11.00511328	0.427155206	0.356104868	0.998731668
23828666	0	130.3098742	1892	25042	1	0.89510604	0.713475937	19.31909606	27.07743187	31.46108654	29.14052112	28.5716638	32.90744541	8573.484645	24.23717281	0.731839987	2768.043467	0.322860958	8589.405561	546	732	10280253017	3.650541083	91	4.865969448	854	59.17995859	635.8422251	637	124	730	38.40255217	640.7186952	-0.631659218	3526126605	0.098900532	6225.111159	497.1328713	5971.644099	-113.0849566	36.48362336	1.362469868	0.927747186	0.795336531	1.605413457	0.699908785	0.677653358	0.656418752	0.998591686
23857985	0	158.8654264	3832	149286	1	0.85171253	0.747079508	36.4322956	48.76628955	58.84165091	58.26422474	49.61612557	59.60696167	51177.04084	41.53485986	0.752857109	8854.31597	0.173013442	51205.09538	451	765	56514357229	4.329606452	170	19.07619082	2618	101.2249417	600.3385515	585	231	2387	70.33650344	615.2758307	1.997306543	19384423539	0.058448145	18157.9714	265.9266014	210078.7319	2112.606908	108.8423132	5.25515288	0.907567944	1.48154635	2.240486537	2.913937879	0.551821066	0.503498086	0.999438592
23860010	0	168.0670074	3371	67824	1	0.869154399	0.82967083	29.62825194	35.71085168	41.6838091	39.9061392	37.15279199	42.82032155	23242.70781	31.03824383	0.778321277	5060.378904	0.217718991	23263.63081	805	1329	80828804434	5.104878162	254	4.026174593	2026	163.0958749	1070.485846	1066	344	1682	108.0879028	1091.670006	0.465432335	27724278504	0.035634909	45803.45518	1007.648403	292523.0294	2216.29547	266.5540996	14.12854162	0.898960386	2.665650017	2.957140374	6.604930769	0.421239457	0.345763124	0.9970802
23878967	1	156.7763851	2481	75252	1	0.950465349	0.301942808	15.22187122	50.41309419	55.7412764	54.12226806	58.8166633	59.69731886	25786.58147	47.91589918	0.602191605	7009.363916	0.271822146	25811.43468	301	509	12822636375	3.755724712	107	3.299886286	831	64.56018654	404.5951868	405	136	695	44.72550579	412.7904488	0.0696683	4398164052	0.087109227	6698.689379	146.077819	5652.627569	17.79306242	41.23959531	1.385009348	0.934964378	0.843391502	1.590778976	0.637619666	0.654121281	0.630571875	0.998364089
23889002	0	257.6391762	3299	26093	1	0.873802155	0.744230225	20.27103427	27.23758536	31.71702959	30.68044928	30.57646101	32.38965829	8934.277752	23.80026079	0.763170056	2728.364786	0.305381684	8949.898543	935	1407	36671461596	4.838532984	247	2.515275776	1684	143.265409	1172.482352	1177	635	1049	103.8753172	1185.501486	-0.066907753	12578310685	0.039174492	30698.90887	559.2403755	84580.18423	-193.0934672	182.973674	8.755570101	0.908542646	2.126664883	2.674638683	4.045975016	0.461447768	0.392823196	0.995376234
23889695	0	202.0055517	3048	294047	1	0.89530337	0.876975076	49.33929114	56.2607678	64.59752207	60.2040686	64.71120349	65.81489081	100823.4443	50.37045502	0.76914733	13620.16202	0.135089236	100858.1158	522	1056	1.93E+11	5.103378794	269	3.345612104	1749	164.7090872	782.0868739	773	181	1568	112.6833235	809.8955349	0.3250894	66155942336	0.034541989	44270.89914	688.6009233	257119.5233	1481.449033	277.3671556	6.305802817	0.955545017	1.765861898	2.458694881	3.012213918	0.508066419	0.449047745	0.998426391
23916664	0	267.750047	5653	3947078	1	0.876371514	0.594575788	99.01151788	166.524638	178.8893762	188.7418575	164.535738	190.1437582	1353730.407	145.9374492	0.550360632	107528.8216	0.079431489	1353847.685	379	1150	2.49E+12	5.55694696	395	5.261208001	3162	246.9106651	726.3404498	666	88	3074	165.8891843	794.3101962	1.218531272	8.54E+11	0.025614856	103358.2387	853.8304211	2103645.596	19260.9766	636.242792	13.46837554	0.958474582	2.317647006	2.814218245	7.793727066	0.475257833	0.412341118	0.999133235
23916782	0	251.7797901	3597	31045	1	0.990117141	0.815859859	21.63607251	26.51934923	32.48030117	32.06275043	30.57646101	32.97438344	10632.54212	26.25726223	0.777264807	3008.429661	0.282945473	10648.43446	774	1301	34198597710	5.048506521	258	2.987826215	1607	159.5844089	1029.783604	1026	351	1256	108.6926273	1049.562529	0.146500294	11730118415	0.035629711	41127.22938	852.2380489	178082.3564	769.4113314	243.4937302	7.873268982	0.937150947	2.050586428	2.620792922	3.499658942	0.465181819	0.396553713	0.997014297
23931721	1	166.3567132	2823	27519	1	0.630991643	0.447633234	16.75736971	37.43549058	34.32855895	31.49999946	39.06225733	42.49293987	9421.609269	23.62148169	0.680888745	3168.288312	0.336278891	9439.016518	305.8	418	3632086723	2.904418645	58	4.043824536	631	35.61240874	360.4318107	358	207	424	24.53029733	363.2969741	0.496381116	1245805682	0.159330413	2073.601213	50.15068155	572.5280113	18.9230627	12.21695484	0.867258466	0.867058397	0.638134032	1.356418153	0.438129502	0.715939286	0.703701214	0.997349089
23931850	1	221.8301703	3275	33566	1	0.895707788	0.628840318	19.54168217	31.07574629	32.87019871	37.63110352	35.56247962	38.15481556	11496.03029	27.83478797	0.735946964	3347.106565	0.291153249	11513.13741	494	994	18395597815	4.902685983	244	3.476406087	1546	152.9213611	714.0881547	681	290	1256	103.1869277	740.2989917	0.819398246	6309689728	0.040056927	38120.70447	371.7233396	183182.8056	2896.493285	227.448061	6.314664121	0.945788101	1.802131637	2.469565826	2.929821523	0.495289983	0.433237261	0.99760423
23946954	1	271.3514536	3720	14110	1	0.916253142	0.866541337	18.04857646	20.82829252	24.25881242	25.06351888	22.59601696	26.44295702	4827.43892	19.08398846	0.769383198	1795.364438	0.371908266	4839.729753	475	963	7320603599	4.849731465	229	3.062735475	1296	144.3423526	696.2506733	675	282	1014	97.24618013	720.2942347	0.586382905	2510966906	0.04086124	34058.78443	338.1498376	140975.1448	2009.926106	208.4209477	6.73845706	0.937268466	1.876005159	2.490896862	3.029028026	0.485206879	0.421777376	0.996069183
23957810	0	211.4401853	3620	372609	1	0.924490298	0.686038268	44.82462015	65.33836702	69.52236932	72.7090766	72.94120796	75.07316303	127767.5792	60.40468638	0.749923457	16358.6564	0.128034487	127804.8805	279	710	98351603089	4.791483381	230	4.202262654	1451	139.4113462	481.7471156	457	82	1369	95.57162746	513.7644516	0.883436377	33734598136	0.042967938	31873.62831	328.9136799	166465.104	2474.846678	199.6473166	3.614980739	0.964409192	1.303494942	2.107023819	1.82625944	0.573835851	0.530884235	0.998856562
23960732	1	179.720378	3741	65679	2	0.454663851	0.411242593	27.06448394	65.81148058	48.2746302	59.2524251	44.47066373	62.59033365	22494.49623	29.92210122	0.61095993	6307.475573	0.280400837	22527.89585	479	976	35190286594	4.907391037	259	2.979112303	1523	152.7835626	707.0042784	684	287	1236	108.5248122	731.9781815	0.55611686	12070267685	0.0380853	35937.0086	368.8552189	148233.5262	1843.33496	223.6342825	8.436413792	0.927317153	2.013745242	2.615043264	4.152834591	0.48331161	0.420346887	0.99669357
23961555	0	257.0289656	3478	558800	1	0.662689579	0.541066055	51.45924128	95.10713305	97.6242781	104.6470718	82.06734899	106.719584	191614.9965	63.02650601	0.653032178	24613.2638	0.128451657	191668.3902	519	1364	5.25E+11	5.662451888	481	2.501686363	2272	264.2879193	914.8247513	886	106	2166	195.7451172	969.0387453	0.382432793	1.80E+11	0.021909579	102131.7645	1250.08321	1035578.837	6338.674905	645.440789	11.0850613	0.966236275	2.316415206	2.804199554	5.437191298	0.457524708	0.389503024	0.99854806
23962665	0	138.8183299	2560	10254	1	0.718202628	0.47317734	11.87580891	25.09800853	22.80109608	27.44321363	24.37970426	29.91220436	3504.759529	18.02545569	0.683926322	1631.474498	0.46550255	3517.12182	294	435	1401890297	3.135416094	76	2.667256279	564	43.32388006	365.9103764	366	230	334	31.43596858	369.7518524	0.036657425	480848347.3	0.128364374	2826.028734	41.80314025	825.8010776	1.000321413	17.80585907	0.784496911	0.915658889	0.61312896	1.297133193	0.391129657	0.720637696	0.710531936	0.996048929
24026510	1	170.7043595	3581	676916	1	0.805746813	0.680653502	57.86370684	85.0119872	99.15568398	87.37671166	81.18189315	101.3550672	232134.9136	68.49813778	0.727286872	25115.31824	0.108192765	232182.1761	427	935	3.23E+11	4.961870164	271	3.873267406	1975	160.2631757	660.0708685	627	89	1886	112.1701217	690.2748378	0.835748985	1.11E+11	0.037584434	40785.80027	634.612176	248605.0653	3348.128717	254.9116791	5.900165245	0.954735533	1.612922251	2.379025807	3.15550332	0.5404094	0.489613541	0.999013258
24031524	1	184.4764329	1840	4818547	1	0.813729045	0.65484535	107.7969915	164.6144262	195.7410756	173.9397855	159.8239629	203.2376161	1652659.451	133.9515397	0.680307988	99365.15973	0.060124401	1652761.537	290	487	7.34E+11	3.640388835	100	3.782864923	868	60.99417628	382.3148731	374	122	746	41.74198877	390.2158927	0.704322255	2.52E+11	0.095490365	6103.780681	148.9126814	5578.100305	168.4176735	38.50407684	0.700885989	0.964234437	0.546277103	1.261563014	0.386078264	0.750483519	0.742154376	0.999272846
24080725	1	215.1728605	4465	171775	3	0.97870771	0.550391494	34.92070518	63.44702913	72.50661915	74.39784816	105.2074599	105.6002823	58870.1017	62.09609659	0.637756201	11475.17433	0.194923637	58918.82199	524	1124	1.21E+11	5.216941848	315	3.31213583	1701	186.717342	807.0731014	782	241	1460	130.4551881	840.5556136	0.628710522	41628135628	0.03114168	55166.74844	649.0437262	403567.6602	4114.119377	349.4893084	9.12619147	0.949143522	2.119361297	2.681125802	4.379187854	0.471839799	0.405941791	0.997500716
[truncated: 1,644 more columns]
